# Supplementary material for: Exosomal EphA2 Promotes Gastric Cancer Progression by Inducing Phenotypic Transformation of Tumor Cells in a Ligand-Independent Manner
Source: Cells. 2026 Jul 12;15(14):1253. doi: 10.3390/cells15141253 (PMC13406668; doi:10.3390/cells15141253)
Supplement: Supplementary file 1 [file cells-15-01253-s001.zip]

Archive with 1 entries (1 files):
- cells-4312221-supplementary.pdf
